# Supplementary material for: Enhancing Range Use in Free-Range Laying Hen Systems: The Impact of Vegetation Cover over Time
Source: Animals (Basel). 2025 Apr 23;15(9):1204. doi: 10.3390/ani15091204 (PMC12071058; doi:10.3390/ani15091204)
Supplement: Supplementary file 1 [file animals-15-01204-s001.zip]

Archive with 1 entries (1 files):
- animals-3559225-supplementary.pdf
